# Supplementary material for: Activation of a Cryptic Manumycin-Type Biosynthetic Gene Cluster of Saccharothrix espanaensis DSM44229 by Series of Genetic Manipulations
Source: Microorganisms. 2021 Mar 8;9(3):559. doi: 10.3390/microorganisms9030559 (PMC8000086; doi:10.3390/microorganisms9030559)
Supplement: Supplementary file 1 [file microorganisms-09-00559-s001.zip]

Archive with 1 entries (1 files):
- Supplementary Figures.pptx
